# Supplementary material for: Transcriptome Profiling of Rhipicephalus annulatus Reveals Differential Gene Expression of Metabolic Detoxifying Enzymes in Response to Acaricide Treatment
Source: Biomedicines. 2023 May 6;11(5):1369. doi: 10.3390/biomedicines11051369 (PMC10216723; doi:10.3390/biomedicines11051369)
Supplement: Supplementary file 1 [file biomedicines-11-01369-s001.zip]

Archive with 1 entries (1 files):
- biomedicines-2175411-supplementary.pdf
